# Supplementary material for: Crime and punishment: Pakistan's legal failure to account for mental illness
Source: BJPsych Int. 2021 Nov;18(4):94–6. doi: 10.1192/bji.2020.30 (PMC8554968; doi:10.1192/bji.2020.30)
Supplement: Supplementary file 1 [file S2056474020000306sup.zip]

Archive with 2 entries (2 files):
- S2056474020000306sup001.pdf
- S2056474020000306sup002.pdf
